# Supplementary material for: Structural Analysis of PfSec62-Autophagy Interacting Motifs (AIM) and PfAtg8 Interactions for Its Implications in RecovER-phagy in Plasmodium falciparum
Source: Front Bioeng Biotechnol. 2019 Sep 25;7:240. doi: 10.3389/fbioe.2019.00240 (PMC6773812; doi:10.3389/fbioe.2019.00240)
Supplement: Table S7 — Excel work sheet presenting the non-covalent bond interactions observed in various peptide-protein complexes. [file Data_Sheet_1.xlsx]

## Sheet: PfAtg8-QSYIDI
	PfATG8	QSYIDI
HydrogenBonds
	LYS_A_46	GLN_B_267
	LYS_A_48	ILE_B_270
	LEU_A_50	ILE_B_270
	LYS_A_47	SER_B_268
	LYS_A_48	SER_B_268
	GLU_A_45	GLN_B_267
	TYR_A_25	ASP_B_271
	ARG_A_28	ASP_B_271
	LYS_A_46	TYR_B_269
	ARG_A_28	ILE_B_272
	GLU_A_17	TYR_B_269
	LEU_A_50	ILE_B_272
	TYR_A_113	TYR_B_269
Hydrophobic Interactions
	PHE_A_49	ILE_B_270
	LEU_A_50	TYR_B_269
	ILE_A_63	ILE_B_272
	LEU_A_50	ILE_B_270
	VAL_A_51	ILE_B_272
	PHE_A_49	ILE_B_272
	LEU_A_50	ILE_B_272
	PHE_A_49	TYR_B_269
Salt Bridges
	ARG_A_28	ASP_B_271
Electrostatic Interactions
	ARG_A_28	ASP_B_271
	LYS_A_46	ASP_B_271
	LYS_A_48	ASP_B_271
vDW Interactions
	LYS_A_46	GLN_B_267
	LYS_A_48	ILE_B_270
	LYS_A_48	TYR_B_269
	GLU_A_17	TYR_B_269
	ARG_A_28	ASP_B_271
	LYS_A_47	SER_B_268
	LYS_A_48	SER_B_268
	LYS_A_48	SER_B_268
	LEU_A_50	ILE_B_270
	MET_A_55	ILE_B_272
	ARG_A_28	ILE_B_272
	ARG_A_28	ASP_B_271
	GLU_A_45	GLN_B_267
	LYS_A_47	SER_B_268
	LYS_A_48	ILE_B_270
	PRO_A_52	ILE_B_272
	LYS_A_46	ILE_B_270
	LYS_A_46	GLN_B_267

## Sheet: PfAtg8-SMYKSI
	PfATG8	SMYKSI
HydrogenBonds
	LYS_A_46	SER_B_288
	LYS_A_48	TYR_B_290
	LYS_A_48	LYS_B_291
	LEU_A_50	LYS_B_291
	LYS_A_48	MET_B_289
	GLU_A_17	TYR_B_290
	LYS_A_47	MET_B_289
	GLU_A_45	SER_B_288
	ARG_A_28	ILE_B_293
	ARG_A_28	SER_B_292
	TYR_A_113	TYR_B_290
Hydrophobic Interactions
	PHE_A_49	ILE_B_293
	LEU_A_50	TYR_B_290
	VAL_A_51	ILE_B_293
	ILE_A_63	ILE_B_293
	LEU_A_50	ILE_B_293
	PHE_A_49	TYR_B_290
Salt Bridges
Electrostatic Interactions
	GLU_A_45	LYS_B_291
	LYS_A_46	LYS_B_291
	LYS_A_47	LYS_B_291
	HIS_A_67	LYS_B_291
	LYS_A_48	LYS_B_291
vDW Interactions
	ARG_A_28	ILE_B_293
	LYS_A_48	LYS_B_291
	LYS_A_48	TYR_B_290
	LEU_A_50	LYS_B_291
	PRO_A_52	ILE_B_293
	LYS_A_48	MET_B_289
	PHE_A_49	ILE_B_293
	TYR_A_113	TYR_B_290
	GLU_A_17	TYR_B_290
	LEU_A_50	SER_B_292
	ILE_A_21	TYR_B_290
	MET_A_55	ILE_B_293
	GLU_A_45	SER_B_288
	LYS_A_46	SER_B_288
	LYS_A_46	LYS_B_291

## Sheet: PfAtg8-ENYDCL
	PfATG8	ENYDCL
HydrogenBonds
	LYS_A_48	ASP_B_318
	LEU_A_50	ASP_B_318
	LYS_A_48	GLU_B_315
	LYS_A_46	ASP_B_318
	ARG_A_28	CYS_B_319
	GLU_A_45	GLU_B_315
	LYS_A_46	ASN_B_316
	GLU_A_17	TYR_B_317
	GLU_A_45	ASN_B_316
	LYS_A_47	GLU_B_315
Hydrophobic Interactions
	LEU_A_50	TYR_B_317
	VAL_A_51	LEU_B_320
	ILE_A_63	LEU_B_320
	PHE_A_49	LEU_B_320
	ILE_A_21	TYR_B_317
	LEU_A_50	LEU_B_320
	PHE_A_49	TYR_B_317
Salt Bridges
	LYS_A_48	GLU_B_315
	LYS_A_46	ASP_B_318
	LYS_A_47	GLU_B_315
	LYS_A_20	GLU_B_315
Electrostatic Interactions
	LYS_A_46	GLU_B_315
	LYS_A_46	ASP_B_318
	LYS_A_47	ASP_B_318
	LYS_A_48	GLU_B_315
	LYS_A_48	ASP_B_318
	HIS_A_67	ASP_B_318
	GLU_A_17	GLU_B_315
	GLU_A_45	GLU_B_315
	GLU_A_45	ASP_B_318
	LYS_A_20	GLU_B_315
	LYS_A_47	GLU_B_315
vDW Interactions
	LYS_A_48	ASP_B_318
	LEU_A_50	ASP_B_318
	LYS_A_48	GLU_B_315
	LEU_A_50	CYS_B_319
	LYS_A_46	ASN_B_316
	LYS_A_46	ASP_B_318
	ARG_A_28	CYS_B_319
	LEU_A_50	LEU_B_320
	GLU_A_45	GLU_B_315
	ILE_A_63	LEU_B_320
	LYS_A_48	TYR_B_317
	GLU_A_45	ASN_B_316
	MET_A_55	LEU_B_320

## Sheet: PfAtg8-TSFEEL
	PfATG8	TSFEEL
HydrogenBonds
	LYS_A_48	GLU_B_329
	LEU_A_50	GLU_B_329
	LEU_A_50	LEU_B_331
	ARG_A_28	GLU_B_330
	LYS_A_48	SER_B_327
	LYS_A_48	GLU_B_329
	GLU_A_17	SER_B_327
	TYR_A_25	GLU_B_330
	ARG_A_28	LEU_B_331
Hydrophobic Interactions
	PHE_A_49	PHE_B_328
	PHE_A_49	LEU_B_331
	LEU_A_50	PHE_B_328
	LEU_A_50	LEU_B_331
	VAL_A_51	LEU_B_331
	ILE_A_63	LEU_B_331
	ILE_A_21	PHE_B_328
Salt Bridges
	ARG_A_28	GLU_B_330
	LYS_A_46	GLU_B_329
Electrostatic Interactions
	ARG_A_28	GLU_B_330
	LYS_A_46	GLU_B_329
	LYS_A_47	GLU_B_329
	LYS_A_48	GLU_B_329
	HIS_A_67	GLU_B_329
	GLU_A_45	GLU_B_329
	LYS_A_46	GLU_B_330
vDW Interactions
	ARG_A_28	GLU_B_330
	LYS_A_48	GLU_B_329
	LEU_A_50	LEU_B_331
	LEU_A_50	GLU_B_329
	LEU_A_50	GLU_B_330
	PHE_A_60	LEU_B_331
	LYS_A_48	SER_B_327
	VAL_A_51	LEU_B_331
	LYS_A_46	GLU_B_329
	LEU_A_50	PHE_B_328
	PRO_A_52	LEU_B_331
	ARG_A_28	LEU_B_331
	PRO_A_30	PHE_B_328
	LYS_A_48	PHE_B_328
	ILE_A_63	LEU_B_331

## Sheet: PfAtg8-NDWLLP
	PfATG8	NDWLLP
HydrogenBonds
	LYS_A_46	ASN_B_103
	LYS_A_48	LEU_B_106
	LEU_A_50	LEU_B_106
	LYS_A_48	ASP_B_104
	LYS_A_46	ASP_B_104
	GLU_A_17	TRP_B_105
	ARG_A_28	PRO_B_108
Hydrophobic Interactions
	PHE_A_49	LEU_B_106
	LEU_A_50	LEU_B_106
	LEU_A_50	LEU_B_107
Salt Bridges
	LYS_A_48	ASP_B_104
	LYS_A_46	ASP_B_104
Electrostatic Interactions
	LYS_A_46	ASP_B_104
	LYS_A_48	ASP_B_104
	LYS_A_47	ASP_B_104
	GLU_A_45	ASP_B_104
	GLU_A_17	ASP_B_104
vDW Interactions
	ARG_A_28	LEU_B_107
	LYS_A_48	LEU_B_106
	LEU_A_50	LEU_B_106
	TYR_A_25	LEU_B_107
	ARG_A_28	PRO_B_108
	LYS_A_48	ASP_B_104
	LYS_A_24	TRP_B_105
	LEU_A_50	LEU_B_107
	LYS_A_46	ASP_B_104
	LEU_A_50	TRP_B_105
	PHE_A_49	LEU_B_106
	ILE_A_63	PRO_B_108
	LYS_A_46	LEU_B_106
	LYS_A_46	ASN_B_103
	LEU_A_50	PRO_B_108

## Sheet: HsLC3-NDFEMI
	HsLC3	NDFEMI
HydrogenBonds
	LYS_A_51	GLU_B_364
	LEU_A_53	GLU_B_364
	ARG_A_70	GLU_B_364
	LEU_A_53	ILE_B_366
	GLY_A_1	ASN_B_361
	ASP_A_48	ASN_B_361
	LYS_A_49	ASN_B_361
	LYS_A_49	PHE_B_363
	GLN_A_26	ASN_B_361
	LYS_A_30	ILE_B_366
	THR_A_50	ASP_B_362
Hydrophobic Interactions
	PHE_A_52	ILE_B_366
	LEU_A_53	PHE_B_363
	LEU_A_53	ILE_B_366
	VAL_A_54	ILE_B_366
	VAL_A_58	ILE_B_366
	LEU_A_63	ILE_B_366
	ILE_A_23	PHE_B_363
	PHE_A_52	PHE_B_363
	ILE_A_66	ILE_B_366
Salt Bridges
	LYS_A_49	GLU_B_364
	LYS_A_51	ASP_B_362
	ARG_A_70	GLU_B_364
Electrostatic Interactions
	LYS_A_49	ASP_B_362
	LYS_A_49	GLU_B_364
	LYS_A_51	ASP_B_362
	LYS_A_51	GLU_B_364
	GLU_A_19	ASP_B_362
	ASP_A_48	GLU_B_364
	ARG_A_70	GLU_B_364
	ASP_A_48	ASP_B_362
vDW Interactions
	LYS_A_49	GLU_B_364
	LYS_A_51	ASP_B_362
	LEU_A_53	GLU_B_364
	LYS_A_51	GLU_B_364
	LYS_A_30	ILE_B_366
	LEU_A_53	ILE_B_366
	ARG_A_70	GLU_B_364
	GLY_A_1	ASN_B_361
	ASP_A_48	ASN_B_361
	LYS_A_30	MET_B_365
	LYS_A_49	ASN_B_361
	PRO_A_55	ILE_B_366
	LYS_A_49	PHE_B_363
